# Supplementary material for: Global Transcriptome Analysis of Combined Abiotic Stress Signaling Genes Unravels Key Players in Oryza sativa L.: An In silico Approach
Source: Front Plant Sci. 2017 May 15;8:759. doi: 10.3389/fpls.2017.00759 (PMC5430072; doi:10.3389/fpls.2017.00759)
Supplement: Supplementary Table 2 — Functional details of AbS responsive genes. [file Table2.XLSX]

## Sheet: Sheet1
Main Probesets	Gene ID	Loci	Locus	IDs	Annotations	Model sequences	Tissues	Expressed In	Stress Expression	Expression Shown Motif	Predicted locations	Expressologs	Orthology
OsAffx.14151.2.S1_s_at	OS04G0433000	1	LOC_Os04g35340.1	38	MrBTB1 - Bric-a-Brac, Tramtrack, Broa... [v7]	DNA 2774 bp; Upstream 1003 bp; CDS 1035 bp; Peptide 344 aa	0 of 41	Not expressed		22 upstream DNA binding motif names	mitochondrion + 1 more from 4 preds
OsAffx.12528.1.S1_at	OS02G0695050	1	LOC_Os02g46770.1	25	receptor protein kinase-like protein ... [v7]	DNA 441 bp; Upstream 1003 bp; CDS 441 bp; Peptide 146 aa	0 of 41	Not expressed		42 upstream DNA binding motif names	chloroplast from 2 preds
OsAffx.4314.1.S1_at	OS05G0215183	1	LOC_Os05g12440.1	10	expressed protein [v7]	DNA 405 bp; Upstream 1003 bp; CDS 405 bp; Peptide 134 aa	0 of 41	Not expressed		25 upstream DNA binding motif names	secretory SP + 2 more from 4 preds
OsAffx.17866.1.S1_x_at	OS09G0403300	1	LOC_Os09g23820.1	28	cytochrome P450 72A1, putative, expre... [v7]	DNA 2234 bp; Upstream 1003 bp; CDS 1608 bp; Peptide 535 aa	0 of 41	Not expressed		35 upstream DNA binding motif names	chloroplast + 5 more from 8 preds		Gramene 2; InParanoid 2 At + 1 Os
OsAffx.24649.5.S1_x_at	OS02G0604800	1	LOC_Os02g39240.1	37	cyclin, putative, expressed [v7]	DNA 1203 bp; Upstream 1003 bp; CDS 1203 bp; Peptide 400 aa	0 of 41	Not expressed		36 upstream DNA binding motif names	chloroplast + 1 more from 2 preds		Gramene 4; InParanoid 0 At + 0 Os
OsAffx.14915.1.S1_at	OS05G0390000	1	LOC_Os05g32380.1	25	phospholipase, putative, expressed [v7]	DNA 7286 bp; Upstream 1003 bp; CDS 1734 bp; Peptide 577 aa	0 of 41	Not expressed		16 upstream DNA binding motif names	chloroplast + 4 more from 8 preds	AT1G06800 + 1 more (2 probes)	Gramene 3; InParanoid 2 At + 0 Os
OsAffx.32171.1.S1_x_at	OS01G0220900	1	LOC_Os01g12150.1	24	expressed protein [v7]	DNA 2092 bp; Upstream 1003 bp; CDS 432 bp; Peptide 143 aa	0 of 41	Not expressed		12 upstream DNA binding motif names	cytosol + 2 more from 3 preds
OsAffx.4454.1.S1_at	OS05G0350900	1	LOC_Os05g28320.1	36	myb-like DNA-binding domain containin... [v7]	DNA 1118 bp; Upstream 1003 bp; CDS 912 bp; Peptide 303 aa	3 of 41	Seed, Flower		41 upstream DNA binding motif names	nucleus + 1 more from 3 preds
Os.27139.2.S1_at	OS02G0612700	1	LOC_Os02g39910.1	33	B4-BTB1 - Bric-a-Brac, Tramtrack, Bro... [v7]	DNA 6191 bp; Upstream 1003 bp; CDS 1377 bp; Peptide 458 aa	38 of 41	Seed, Germination, Seedling, Germination (N), Seedling (N), Seedling (A/N switches), Leaf, Root, Flower	Control (D,S,C), Drought, Salt, Cold, Control (H), Heat	31 upstream DNA binding motif names	mitochondrion + 3 more from 5 preds		Gramene 2; InParanoid 2 At + 1 Os
OsAffx.6501.1.S1_x_at	OS09G0543400	1	LOC_Os09g37120.1	36	pyridoxal-dependent decarboxylase pro... [v7]	DNA 1227 bp; Upstream 1003 bp; CDS 1227 bp; Peptide 408 aa	0 of 41	Not expressed		29 upstream DNA binding motif names	cytosol + 1 more from 2 preds
OsAffx.19345.1.S1_at	OS11G0650600	1	LOC_Os11g43040.1	13	retrotransposon protein, putative, un... [v7]	DNA 2752 bp; Upstream 1003 bp; CDS 1890 bp; Peptide 629 aa	0 of 41	Not expressed		27 upstream DNA binding motif names	cytosol + 1 more from 2 preds
OsAffx.28849.1.S1_at	OS07G0600300	1	LOC_Os07g40920.1	25	APO, putative, expressed [v7]	DNA 1459 bp; Upstream 1003 bp; CDS 1257 bp; Peptide 418 aa	0 of 41	Not expressed		34 upstream DNA binding motif names	mitochondrion + 1 more from 6 preds	AT5G61930 (2 probes)	Gramene 1; InParanoid 1 At + 0 Os
OsAffx.14862.1.S1_x_at	OS05G0353600	1	LOC_Os05g28530.1	28	glutaredoxin, putative, expressed [v7]	DNA 747 bp; Upstream 1003 bp; CDS 747 bp; Peptide 248 aa	0 of 41	Not expressed		36 upstream DNA binding motif names	mitochondrion + 2 more from 5 preds		Gramene 1; InParanoid 1 At + 2 Os
OsAffx.12776.1.S1_at	OS03G0179100	1	LOC_Os03g08150.1	54	Cupin domain containing protein, expr... [v7]	DNA 924 bp; Upstream 1003 bp; CDS 678 bp; Peptide 225 aa	0 of 41	Not expressed		41 upstream DNA binding motif names	secretory SP + 3 more from 6 preds		Gramene 1; InParanoid 1 At + 0 Os
OsAffx.4221.1.S1_x_at	OS05G0104200	1	LOC_Os05g01380.1	33	polygalacturonase inhibitor precursor... [v7]	DNA 1216 bp; Upstream 1003 bp; CDS 930 bp; Peptide 309 aa	11 of 41	Germination, Seedling, Germination (N), Seedling (N), Seedling (A/N switches)		28 upstream DNA binding motif names	secretory SP + 3 more from 6 preds		Gramene 3; InParanoid 2 At + 3 Os
OsAffx.24155.1.S1_x_at	OS02G0174400	1	LOC_Os02g07810.1	41	inactive receptor kinase At2g26730 pr... [v7]	DNA 2729 bp; Upstream 1003 bp; CDS 2079 bp; Peptide 692 aa	0 of 41	Not expressed		17 upstream DNA binding motif names	secretory SP + 3 more from 7 preds		Gramene 5; InParanoid 4 At + 2 Os
OsAffx.3822.1.S1_at	OS04G0255600	1	LOC_Os04g18380.1	55	cytochrome P450, putative, expressed [v7]	DNA 6067 bp; Upstream 1003 bp; CDS 1857 bp; Peptide 618 aa	0 of 41	Not expressed		29 upstream DNA binding motif names	dual + 2 more from 3 preds		Gramene 18; InParanoid 0 At + 0 Os
Os.56311.1.S1_at	OS03G0596200	1	LOC_Os03g39880.1	22	expressed protein [v7]	DNA 1837 bp; Upstream 1003 bp; CDS 1149 bp; Peptide 382 aa	2 of 41	Seed, Flower		58 upstream DNA binding motif names	chloroplast + 3 more from 6 preds
OsAffx.7567.1.S1_at	OS12G0225900	1	LOC_Os12g12570.1	11	expressed protein [v7]	DNA 541 bp; Upstream 1003 bp; CDS 378 bp; Peptide 125 aa	4 of 41	Seed, Seedling, Leaf		30 upstream DNA binding motif names	chloroplast + 3 more from 5 preds
OsAffx.16106.1.S1_at	OS07G0152000	1	LOC_Os07g05720.1	35	TCP family transcription factor, puta... [v7]	DNA 5488 bp; Upstream 1003 bp; CDS 1338 bp; Peptide 445 aa	4 of 41	Flower		22 upstream DNA binding motif names	nucleus + 1 more from 3 preds		Gramene 2; InParanoid 2 At + 1 Os
OsAffx.5684.1.S1_at	OS08G0119500	1	LOC_Os08g02600.1	26	methyltransferase domain containing p... [v7]	DNA 783 bp; Upstream 1003 bp; CDS 783 bp; Peptide 260 aa	3 of 41	Seedling, Leaf, Flower		32 upstream DNA binding motif names	chloroplast + 4 more from 7 preds		Gramene 0; InParanoid 2 At + 0 Os
OsAffx.14874.1.S1_x_at	OS05G0360900	1	LOC_Os05g29740.1	16	invertase/pectin methylesterase inhib... [v7]	DNA 987 bp; Upstream 1003 bp; CDS 597 bp; Peptide 198 aa	0 of 41	Not expressed		32 upstream DNA binding motif names	secretory SP + 2 more from 6 preds
OsAffx.7831.1.S1_at	OS12G0572700	1	LOC_Os12g38450.1	22	exostosin family domain containing pr... [v7]	DNA 1581 bp; Upstream 1003 bp; CDS 1581 bp; Peptide 526 aa	0 of 41	Not expressed		51 upstream DNA binding motif names	chloroplast + 4 more from 5 preds		Gramene 5; InParanoid 0 At + 0 Os
OsAffx.28006.1.S1_at	OS06G0594700	1	LOC_Os06g39390.1	28	transferase family protein, putative,... [v7]	DNA 2260 bp; Upstream 1003 bp; CDS 1332 bp; Peptide 443 aa	10 of 41	Germination (N), Seedling (N), Seedling (A/N switches), Root, Flower		28 upstream DNA binding motif names	chloroplast + 2 more from 3 preds		Gramene 1; InParanoid 0 At + 0 Os
Os.18337.2.S1_x_at	OS01G0393100	1	LOC_Os01g29840.1	145	no apical meristem protein, putative,... [v7]	DNA 2114 bp; Upstream 1003 bp; CDS 1002 bp; Peptide 333 aa	6 of 41	Seed		40 upstream DNA binding motif names	cytosol + 2 more from 3 preds		Gramene 2; InParanoid 0 At + 0 Os
OsAffx.18257.1.S1_x_at	OS10G0211900	1	LOC_Os10g15160.1	27	conserved hypothetical protein [v7]	DNA 309 bp; Upstream 1003 bp; CDS 309 bp; Peptide 102 aa	0 of 41	Not expressed		32 upstream DNA binding motif names	secretory SP + 2 more from 5 preds		Gramene 3; InParanoid 0 At + 0 Os
OsAffx.16256.1.S1_at	OS07G0244800	1	LOC_Os07g14130.1	23	pectinesterase inhibitor domain conta... [v7]	DNA 591 bp; Upstream 1003 bp; CDS 591 bp; Peptide 196 aa	0 of 41	Not expressed		28 upstream DNA binding motif names	secretory SP + 3 more from 6 preds		Gramene 9; InParanoid 2 At + 1 Os
OsAffx.17807.1.S1_at	OS09G0375300	1	LOC_Os09g20850.1	20	expressed protein [v7]	DNA 1338 bp; Upstream 1003 bp; CDS 1338 bp; Peptide 445 aa	0 of 41	Not expressed		32 upstream DNA binding motif names	chloroplast + 3 more from 6 preds		Gramene 1; InParanoid 1 At + 1 Os
