# Supplementary material for: Global Transcriptome Analysis of Combined Abiotic Stress Signaling Genes Unravels Key Players in Oryza sativa L.: An In silico Approach
Source: Front Plant Sci. 2017 May 15;8:759. doi: 10.3389/fpls.2017.00759 (PMC5430072; doi:10.3389/fpls.2017.00759)
Supplement: Supplementary Table 4 — Os.27139.2.S1_at (OS02G0612700) probe set with their normalized expression intensitiesand custom heatmap in MS excel. [file Table4.XLSX]

## Sheet: Sheet1
RNA Expression Summary
Probe Set ID	Os.27139.1.A1_at
RNA Tissue Data	38 of 41
Developmental Expression	Seed, Germination, Seedling, Germination (N), Seedling (N), Seedling (A/N switches), Leaf, Root, Flower
Stress Expression	Control (D,S,C), Drought, Salt, Cold, Control (H), Heat
RNA Expression Profiles — Avg. normalised intensities
About Data Source – Low
High
Species Scientific Name	Oryza sativa
FUNCAT	Unclassified
DEVELOPMENT
Probe Set ID	Os.27139.1.A1_at
Young inflorescence (P1, upto 3 cm)	200.11
Inflorescence (P2, 3-5 cm)	182.01
Inflorescence (P3, 5-10 cm)	242.25
Inflorescence (P4, 10-15 cm)	182.08
Inflorescence (P5, 15-22 cm)	113.68
Inflorescence (P6, 22-30 cm)	399.25
Unpollenated stigma at antithesis	15.68
Ovary at antithesis	1737.34
Embryo.	17.02
Endosperm.	32.62
Seed (S1, 0-2 days after pollenation)	481.36
Seed (S2, 3-4 days after pollenation)	403.69
Seed (S3, 5-10 days after pollenation)	383.2
Seed (S4, 11-20 days after pollenation)	302.07
Seed (S5, 21-29 days after pollenation)	48.08
Dry seed	27.3
1h seed (aerobic)	25.02
1h seed (anaerobic)	34.94
3h seed (aerobic)	14.96
3h seed (anaerobic)	17.58
12h seed (aerobic)	7.46
12h seed (anaerobic)	7.81
24h (aerobic)	13.02
24h seed (anaerobic)	10.22
27h (aerobic)	15.11
27h (anaerobic)	15.34
30h (aerobic)	24.38
30h (anaerobic)	15.75
27h (24h N + 3h A)	9.83
27h (24h A + 3h N)	41.94
30h (24h N + 6h A)	13.77
30h (24h A + 6h N)	48.72
Aerobic grown coleoptiles (4 days)	31.27
Anoxic grown coleoptiles (4 days)	495.3
10-day old seedling	837.63
Leaf from 7-day seedling	130.64
Mature leaf	11.76
Young Leaf	29.3
Semi Apical Meristem	12.73
Root from 7-day old seedling	314.89
Root from 7-day Seedling	603.9
STRESS
Probe Set ID	Os.27139.1.A1_at
1-week old seedling (control)	58.22
Drought stress (seedling)	79.34
Salt stress (seedling)	113.12
Cold stress (seedling)	58.09
2-week old seedling (control)	74.3
2-week old seedling after heat shock	60.13
FL478 roots (control)	607.03
FL478 roots (salt-treated)	579.63
IR29 roots (control)	474.96
IR29 roots (salt-treated)	551.32
IR63731 roots (control)	580.46
IR63731 root (salt-treated)	647.73
Pokkali root (control)	426.44
Pokkali root (salt-treated)	397.94
Root+Fe+Pi-replication1	861.69
Root+Fe-Pi-replication1	1004.23
Root-Fe+Pi-replication1	438.15
Root-Fe-Pi-replication1	289.61
shoot+Fe+Pi-replication1	230.02
shoot+Fe-Pi-replication1	73.57
shoot-Fe+Pi-replication1	118.93
shoot-Fe-Pi-replication1	130.6
Azucena root tip at the hard (wax) layer	19.75
Bala root tip at the hard (wax) layer	22.95
Azucena root tip buckled at the hard (wax) layer	27.81
Azucena root tip before the hard (wax) layer	13.69
Azucena seedling (Control, no Arsenate)	820.65
Azucena seedling with 1ppm Arsenate	249.47
Bala seedling (Control, no Arsenate)	1085.81
Bala seedling with 1ppm Arsenate	452.39
3-week old IAC165 seedlings, 2-days post-mock treatment (control)	754.61
3-week old IAC165 seedlings, 2-days post-infection with S.Hermonithica parasite	675.02
3-week old IAC165 seedlings, 4-days post-mock treatment (control)	740.58
3-week old IAC165 seedlings, 4-days post-infection with S.Hermonithica parasite	1102.25
3-week old IAC165 seedlings, 11-days post-mock treatment (control)	799.77
3-week old IAC165 seedlings, 11-days post-infection with S.Hermonithica parasite	935.82
3-week old Nipponbare seedlings, 2-days post-mock treatment (control)	649.37
3-week old Nipponbare seedlings, 2-days post-infection with S.Hermonithica parasite	549.05
3-week old Nipponbare seedlings, 4-days post-mock treatment (control)	584.22
3-week old Nipponbare seedlings, 4-days post-infection with S.Hermonithica parasite	622.98
3-week old Nipponbare seedlings, 11-days post-mock treatment (control)	784.5
3-week old Nipponbare seedlings, 11-days post-infection with S.Hermonithica parasite	927.15
3-days after leaf mock treated (control)	10.45
3-days after leaf infected with M.grisea (virulent isolate FR13)	8.9
4-days after leaf mock treated (control)	9.01
4-days after leaf infected with M.grisea (virulent isolate FR13)	9.01
11-day WuYun3 seedlings (control)	233.11
11-day WuYun3 seedlings infected with Rice Stripe Virus (via planthoppers)	68.34
11-day KT95-418 seedlings (control)	210.43
11-day KT95-418 seedlings infected with Rice Stripe Virus (via planthoppers)	268.99
2 h after mock infection (control)	36.46
4 h after mock infection (control)	44.99
8 h after mock infection (control)	24.54
24 h after mock infection (control)	56.05
96 h after mock infection (control)	44.58
2 h after inoculation with X. oryzae pv. oryzicola (Xoc) (strain BLS256)	53.68
4 h after inoculation with X. oryzae pv. oryzicola (Xoc) (strain BLS256)	60.9
8 h after inoculation with X. oryzae pv. oryzicola (Xoc) (strain BLS256)	26.46
24 h after inoculation with X. oryzae pv. oryzicola (Xoc) (strain BLS256)	63.46
96 h after inoculation with X. oryzae pv. oryzicola (Xoc) (strain BLS256)	66.97
2 h after inoculation with Xanthomonas oryzae pathovar (pv.) oryzae (Xoo) (strain PXO99A)	42.98
4 h after inoculation with Xanthomonas oryzae pathovar (pv.) oryzae (Xoo) (strain PXO99A)	53.73
8 h after inoculation with Xanthomonas oryzae pathovar (pv.) oryzae (Xoo) (strain PXO99A)	27.41
24 h after inoculation with Xanthomonas oryzae pathovar (pv.) oryzae (Xoo) (strain PXO99A)	69.46
96 h after inoculation with Xanthomonas oryzae pathovar (pv.) oryzae (Xoo) (strain PXO99A)	61.89
Seedling control_rep1	72.17
Seedling_IAA treated_rep1	57.07
Seedling_BAP treated_rep1	89.87
Root_DMSO-_30min_rep 1	1285.59
Root_tZ-_30min_rep 1	1501.68
Root_DMSO-_120min_rep 1	885.38
Root_tZ-_120min_rep 1	1283.01
Leaf_DMSO-_30min_rep 1	622.13
Leaf_tZ-_30min_rep 1	41.55
Leaf_DMSO-_120min_rep 1	610.48
Leaf_tZ-_120min_rep 1	48.05
RNA Expression — Differential expression under Stress
About Data Source – Low
High
Probe Set ID	Os.27139.1.A1_at
7-day old seedling GSM159259 C.Mn (intensity)	58.22
Drought stress GSM159262 (intensity)	79.34
Salt stress GSM159265 (intensity)	113.12
Cold stress GSM159268 (intensity)	58.09
Control v Drought (Fold-change)	1.36257
Control v Drought Bayes p-value	0.010388
Control v Drought PPDE(<p)	0.994405
Control v Salt (Fold-change)	1.94277
Control v Salt Bayes p-value	1.7e-05
Control v Salt PPDE(<p)	0.999983
Control v Cold (Fold-change)	-1.00227
Control v Cold Bayes p-value	0.987869
Control v Cold PPDE(<p)	0.47546
14 day old seedling GSM357122 (intensity)	74.3
14 day old seedling heat shock GSM357135 (intensity)	60.13
Control v Heatshock (Fold-change)	-1.23567
Control v Heatshock Bayes p-value	0.321979
Control v Heatshock PPDE(<p)	0.785024
