# Supplementary material for: Global Transcriptome Analysis of Combined Abiotic Stress Signaling Genes Unravels Key Players in Oryza sativa L.: An In silico Approach
Source: Front Plant Sci. 2017 May 15;8:759. doi: 10.3389/fpls.2017.00759 (PMC5430072; doi:10.3389/fpls.2017.00759)
Supplement: Supplementary Table 11 — Os.18337.2.S1_x_at (OS01G0393100) probe set with their normalized expression intensities and custom heatmap in MS excel. [file Table11.XLSX]

## Sheet: Sheet1
RNA Expression Summary
Probe Set ID	Os.18337.2.S1_x_at
RNA Tissue Data	6 of 41
Developmental Expression	Seed
Stress Expression
RNA Expression Profiles — Avg. normalised intensities
About Data Source – Low
High
Species Scientific Name	Oryza sativa
FUNCAT	Transcription factor
DEVELOPMENT
Probe Set ID	Os.18337.2.S1_x_at
Young inflorescence (P1, upto 3 cm)	5.87
Inflorescence (P2, 3-5 cm)	5.87
Inflorescence (P3, 5-10 cm)	5.71
Inflorescence (P4, 10-15 cm)	5.72
Inflorescence (P5, 15-22 cm)	5.69
Inflorescence (P6, 22-30 cm)	5.7
Unpollenated stigma at antithesis	4.75
Ovary at antithesis	4.47
Embryo.	1080.2
Endosperm.	12953.2
Seed (S1, 0-2 days after pollenation)	5.79
Seed (S2, 3-4 days after pollenation)	2989.7
Seed (S3, 5-10 days after pollenation)	9060.02
Seed (S4, 11-20 days after pollenation)	8788.06
Seed (S5, 21-29 days after pollenation)	6331.52
Dry seed	6.05
1h seed (aerobic)	5.99
1h seed (anaerobic)	5.96
3h seed (aerobic)	5.89
3h seed (anaerobic)	5.91
12h seed (aerobic)	5.94
12h seed (anaerobic)	5.96
24h (aerobic)	5.88
24h seed (anaerobic)	5.99
27h (aerobic)	5.58
27h (anaerobic)	5.37
30h (aerobic)	5.35
30h (anaerobic)	5.3
27h (24h N + 3h A)	5.28
27h (24h A + 3h N)	5.53
30h (24h N + 6h A)	5.28
30h (24h A + 6h N)	5.49
Aerobic grown coleoptiles (4 days)	5.62
Anoxic grown coleoptiles (4 days)	5.61
10-day old seedling	5.8
Leaf from 7-day seedling	5.75
Mature leaf	5.36
Young Leaf	5.39
Semi Apical Meristem	5.19
Root from 7-day old seedling	5.24
Root from 7-day Seedling	5.86
STRESS
Probe Set ID	Os.18337.2.S1_x_at
1-week old seedling (control)	5.36
Drought stress (seedling)	5.3
Salt stress (seedling)	5.29
Cold stress (seedling)	5.3
2-week old seedling (control)	6.13
2-week old seedling after heat shock	6.4
FL478 roots (control)
FL478 roots (salt-treated)
IR29 roots (control)
IR29 roots (salt-treated)
IR63731 roots (control)
IR63731 root (salt-treated)
Pokkali root (control)
Pokkali root (salt-treated)
Root+Fe+Pi-replication1	4.58
Root+Fe-Pi-replication1	4.46
Root-Fe+Pi-replication1	4.32
Root-Fe-Pi-replication1	4.46
shoot+Fe+Pi-replication1	4.51
shoot+Fe-Pi-replication1	4.36
shoot-Fe+Pi-replication1	4.64
shoot-Fe-Pi-replication1	4.56
Azucena root tip at the hard (wax) layer	5.2
Bala root tip at the hard (wax) layer	5.21
Azucena root tip buckled at the hard (wax) layer	5.21
Azucena root tip before the hard (wax) layer	5.17
Azucena seedling (Control, no Arsenate)	4.79
Azucena seedling with 1ppm Arsenate	4.75
Bala seedling (Control, no Arsenate)	4.84
Bala seedling with 1ppm Arsenate	4.78
3-week old IAC165 seedlings, 2-days post-mock treatment (control)	5.57
3-week old IAC165 seedlings, 2-days post-infection with S.Hermonithica parasite	5.5
3-week old IAC165 seedlings, 4-days post-mock treatment (control)	5.48
3-week old IAC165 seedlings, 4-days post-infection with S.Hermonithica parasite	5.52
3-week old IAC165 seedlings, 11-days post-mock treatment (control)	5.47
3-week old IAC165 seedlings, 11-days post-infection with S.Hermonithica parasite	5.47
3-week old Nipponbare seedlings, 2-days post-mock treatment (control)	5.31
3-week old Nipponbare seedlings, 2-days post-infection with S.Hermonithica parasite	5.28
3-week old Nipponbare seedlings, 4-days post-mock treatment (control)	5.41
3-week old Nipponbare seedlings, 4-days post-infection with S.Hermonithica parasite	5.58
3-week old Nipponbare seedlings, 11-days post-mock treatment (control)	5.36
3-week old Nipponbare seedlings, 11-days post-infection with S.Hermonithica parasite	5.37
3-days after leaf mock treated (control)	5.41
3-days after leaf infected with M.grisea (virulent isolate FR13)	5.42
4-days after leaf mock treated (control)	5.45
4-days after leaf infected with M.grisea (virulent isolate FR13)	5.28
11-day WuYun3 seedlings (control)	5.24
11-day WuYun3 seedlings infected with Rice Stripe Virus (via planthoppers)	5.32
11-day KT95-418 seedlings (control)	5.16
11-day KT95-418 seedlings infected with Rice Stripe Virus (via planthoppers)	5.16
2 h after mock infection (control)
4 h after mock infection (control)
8 h after mock infection (control)
24 h after mock infection (control)
96 h after mock infection (control)
2 h after inoculation with X. oryzae pv. oryzicola (Xoc) (strain BLS256)
4 h after inoculation with X. oryzae pv. oryzicola (Xoc) (strain BLS256)
8 h after inoculation with X. oryzae pv. oryzicola (Xoc) (strain BLS256)
24 h after inoculation with X. oryzae pv. oryzicola (Xoc) (strain BLS256)
96 h after inoculation with X. oryzae pv. oryzicola (Xoc) (strain BLS256)
2 h after inoculation with Xanthomonas oryzae pathovar (pv.) oryzae (Xoo) (strain PXO99A)
4 h after inoculation with Xanthomonas oryzae pathovar (pv.) oryzae (Xoo) (strain PXO99A)
8 h after inoculation with Xanthomonas oryzae pathovar (pv.) oryzae (Xoo) (strain PXO99A)
24 h after inoculation with Xanthomonas oryzae pathovar (pv.) oryzae (Xoo) (strain PXO99A)
96 h after inoculation with Xanthomonas oryzae pathovar (pv.) oryzae (Xoo) (strain PXO99A)
Seedling control_rep1	5.5
Seedling_IAA treated_rep1	5.39
Seedling_BAP treated_rep1	5.4
Root_DMSO-_30min_rep 1	5.13
Root_tZ-_30min_rep 1	5.14
Root_DMSO-_120min_rep 1	5.09
Root_tZ-_120min_rep 1	5.04
Leaf_DMSO-_30min_rep 1	5.21
Leaf_tZ-_30min_rep 1	5.38
Leaf_DMSO-_120min_rep 1	5.24
Leaf_tZ-_120min_rep 1	5.26
