# Supplementary material for: Global Transcriptome Analysis of Combined Abiotic Stress Signaling Genes Unravels Key Players in Oryza sativa L.: An In silico Approach
Source: Front Plant Sci. 2017 May 15;8:759. doi: 10.3389/fpls.2017.00759 (PMC5430072; doi:10.3389/fpls.2017.00759)
Supplement: Supplementary Table 12 — Orthologous relationships between O. sativa and Sorghum bicolor. [file Table12.XLSX]

## Sheet: Sheet1
Oryza sativa Gene ID	Chromosome	Start	End	Gene length	Sorghum bicolor	Chromosome	Start	End	Gene length	Similarity between Oryza and Sorghum %
OS04G0433000	4	21491470	21494242	2772	Sb07g002130	7	2288298	2288423	125	66.7
OS02G0695050	2	28555557	28556687	1130	Sb07g021540	7	55643803	55643922	119	82.5
OS05G0215183	5	7149662	7150094	432	0	0	0	0	0	0
OS09G0403300	9	14194229	14196610	2381	Sb07g020940	7	54431111	54431347	236	73.4
OS02G0604800	2	23703991	23707335	3344	-	0	0	0	0	0
OS05G0390000	5	18880611	18887896	7285	Sb09g019276	9	47992945	47993677	732	87.1
OS01G0220900	1	6617173	6621786	4613	no seq	0	0	0	0
OS05G0350900	5	16582173	16582173	0	Sb09g016570	9	42023083	42023172	89	86.7
OS02G0612700	2	24133183	24139373	6190	Sb06g021690	6	50899226	50899621	395	80.3
OS09G0543400	9	21409266	21410557	1291	Sb02g031570	2	66483145	66484080	935	80.8
OS11G0650600	11	25950530	25952239	1709	0	0	0	0	0	0
OS07G0600300	7	24490701	24492232	1531	Sb04g022910	4	52578513	52578821	308	87.4
OS05G0353600	5	16717739	16718768	1029	Sb09g016450	9	41329063	41329494	431	87.5
OS03G0179100	3	4157591	4158512	921	Sb01g045270	1	68413820	68414287	467	84
OS05G0104200	5	227115	231776	4661	0	0	0	0	0	0
OS03G0278566	3	9478633	9479242	609	0	0	0	0	0	0
OS02G0174400	2	4086325	4089165	2840	Sb04g004970	4	4777212	4777607	395	73.7
OS04G0255600	4	10147184	10150653	3469	Sb06g004030	6	8932125	8932517	392	76.3
OS03G0596200	3	22173113	22174947	1834	0	0	0	0	0	0
OS12G0225900	12	6869987	6872291	2304	Sb05g006650	5	11146961	11147578	617	72.8
OS07G0152000	7	2751288	2756632	5344	Sb02g003070	2	3348455	3348688	233	93.6
OS08G0119500	8	1075705	1076690	985	Sb07g002020	7	2177012	2177371	359	90
OS05G0360900	5	17199779	17200375	596	0	0	0	0	0	0
OS11G0605200	11	23344407	23344691	284	0	0	0	0	0	0
OS12G0572700	12	23602840	23604420	1580	Sb08g018880	8	49358369	49358698	329	85.5
OS06G0594700	6	23379483	23387709	8226	Sb10g023150	10	51537365	51537823	458	85
OS01G0393100	1	16720752	16722617	1865	Sb02g043270	2	77074634	77074858	224	84
OS10G0211900	10	8079173	8089516	10343	Sb01g013640	1	12682249	12682368	119	70
OS07G0244800	7	8063799	8064413	614	0	0	0	0	0	0
OS09G0375300	9	12555490	12556827	1337	Sb02g023510	2	57146427	57146816	389	76.2
