# Supplementary material for: Global Transcriptome Analysis of Combined Abiotic Stress Signaling Genes Unravels Key Players in Oryza sativa L.: An In silico Approach
Source: Front Plant Sci. 2017 May 15;8:759. doi: 10.3389/fpls.2017.00759 (PMC5430072; doi:10.3389/fpls.2017.00759)
Supplement: Supplementary Table 13 — Orthologous relationships between O. sativa and S. italica. [file Table13.XLSX]

## Sheet: Sheet1
Oryza sativa Gene ID	Chromosome	Start	End	Gene length	Setaria italica Gene ID	Chromosome	Start	End	Gene length	Similarity between Oryza and Setaria %
OS04G0433000	4	21491470	21494242	2772	Si036282m.g	9	11979497	11979598	101	67.6
OS02G0695050	2	28555557	28556687	1130	Si013823m.g	6	28480850	28480969	119	82.5
OS05G0215183	5	7149662	7150094	432	0	0	0	0	0	0
OS09G0403300	9	14194229	14196610	2381	Si015770m.g	6	27518733	27518969	236	70.9
OS02G0604800	2	23703991	23707335	3344	Si020057m.g	1	30309538	30309657	119	60
OS05G0390000	5	18880611	18887896	7285	Si021552m.g	3	22271493	22272191	698	91.4
OS01G0220900	1	6617173	6621786	4613	0	0	0	0	0	0
OS05G0350900	5	16582173	16582173	0	Si024344m.g	3	25413274	25413363	89	86.7
OS02G0612700	2	24133183	24139373	6190	Si012445m.g	7	24146817	24147212	395	80.3
OS09G0543400	9	21409266	21410557	1291	Si032178m.g	2	38891185	38892051	866	84.1
OS11G0650600	11	25950530	25952239	1709	0	0	0	0	0	0
OS07G0600300	7	24490701	24492232	1531	Si017251m.g	1	27729907	27730212	305	91.2
OS05G0353600	5	16717739	16718768	1029	Si024039m.g	3	25617578	25618006	428	88.8
OS03G0179100	3	4157591	4158512	921	Si039091m.g	9	54868003	54868455	452	86.1
OS05G0104200	5	227115	231776	4661	0	0	0	0	0	0
OS03G0278566	3	9478633	9479242	609	0	0	0	0	0	0
OS02G0174400	2	4086325	4089165	2840	Si019331m.g	1	6385116	6385457	341	86.8
OS04G0255600	4	10147184	10150653	3469	Si012270m.g	7	5477526	5477993	467	76.3
OS03G0596200	3	22173113	22174947	1834	0	0	0	0	0	0
OS12G0225900	12	6869987	6872291	2304	Si027566m.g	8	8249271	8250236	965	63.8
OS07G0152000	7	2751288	2756632	5344	Si036075m.g	9	3744407	3744619	212	88.7
OS08G0119500	8	1075705	1076690	985	Si015593m.g	6	7360441	7360800	359	91.7
OS05G0360900	5	17199779	17200375	596	0	0	0	0	0	0
OS11G0605200	11	23344407	23344691	284	0	0	0	0	0	0
OS12G0572700	12	23602840	23604420	1580	Si025042m.g	3	41059685	41060014	329	85.5
OS06G0594700	6	23379483	23387709	8226	Si006405m.g	4	34761068	34761526	458	86.3
OS01G0393100	1	16720752	16722617	1865	Si035639m.g	9	47485418	47485642	224	80
OS10G0211900	10	8079173	8089516	10343	Si039958m.g	9	10418453	10418539	86	82.8
OS07G0244800	7	8063799	8064413	614	0	0	0	0	0	0
OS09G0375300	9	12555490	12556827	1337	Si032432m.g	2	28734376	28735791	1415	78.7
