# Supplementary material for: Global Transcriptome Analysis of Combined Abiotic Stress Signaling Genes Unravels Key Players in Oryza sativa L.: An In silico Approach
Source: Front Plant Sci. 2017 May 15;8:759. doi: 10.3389/fpls.2017.00759 (PMC5430072; doi:10.3389/fpls.2017.00759)
Supplement: Supplementary Table 14 — Orthologous relationships between O. sativa and Zea mays. [file Table14.XLSX]

## Sheet: Sheet1
Oryza sativa Gene ID	Chromosome	Start	End	Gene length	Zea Mays gene ID	Chromosome	Start	End	Gene length	Similarity between Oryza and Maize %
OS04G0433000	4	21491470	21494242	2772	GRMZM2G110531	1	240647813	240647887	74	68
OS02G0695050	2	28555557	28556687	1130	GRMZM2G141288	9	97193300	97193419	119	75
OS05G0215183	5	7149662	7150094	432	0	0	0	0	0	0
OS09G0403300	9	14194229	14196610	2381	GRMZM2G076936	4	81619786	81620022	236	0
OS02G0604800	2	23703991	23707335	3344	0	0	0	0	0	0
OS05G0390000	5	18880611	18887896	7285	GRMZM2G029756	8	113241160	113241858	698	87.6
OS01G0220900	1	6617173	6621786	4613	0	0	0	0	0	0
OS05G0350900	5	16582173	16582173	0	GRMZM2G369799	3	143517672	143517761	89	86.7
OS02G0612700	2	24133183	24139373	6190	GRMZM2G000261	10	128581441	128581836	395	81.8
OS09G0543400	9	21409266	21410557	1291	GRMZM2G052288	7	143908299	143910501	2202	87.5
OS11G0650600	11	25950530	25952239	1709	0	0	0	0	0	0
OS07G0600300	7	24490701	24492232	1531	GRMZM2G351454	5	174330540	174330848	308	89.3
OS05G0353600	5	16717739	16718768	1029	GRMZM2G010319	8	115298041	115298469	428	84.6
OS03G0179100	3	4157591	4158512	921	GRMZM2G016443	1	16435510	16435956	446	85.9
OS05G0104200	5	227115	231776	4661	0	0	0	0	0	0
OS03G0278566	3	9478633	9479242	609	0	0	0	0	0	0
OS02G0174400	2	4086325	4089165	2840	GRMZM2G353659	4	236091715	236092056	341	87.7
OS04G0255600	4	10147184	10150653	3469	GRMZM2G013357	2	86881244	86881711	467	75
OS03G0596200	3	22173113	22174947	1834	0	0	0	0	0	0
OS12G0225900	12	6869987	6872291	2304	GRMZM2G110965	4	12235406	12236026	620	68.6
OS07G0152000	7	2751288	2756632	5344	GRMZM2G020805	2	235471335	235471568	233	93.6
OS08G0119500	8	1075705	1076690	985	GRMZM2G364982	6	6190407	6190766	359	88.3
OS05G0360900	5	17199779	17200375	596	0	0	0	0	0	0
OS11G0605200	11	23344407	23344691	284	0	0	0	0	0	0
OS12G0572700	12	23602840	23604420	1580	GRMZM2G137779	9	152517853	152518152	299	60
OS06G0594700	6	23379483	23387709	8226	GRMZM2G107027	6	103486932	103487390	458	85
OS01G0393100	1	16720752	16722617	1865	GRMZM2G159500	9	133066793	133067017	224	81.3
OS10G0211900	10	8079173	8089516	10343	GRMZM2G103559	1	251224072	251224158	86	82.8
OS07G0244800	7	8063799	8064413	614	GRMZM2G164929	7	24034963	24036167	1204	62
OS09G0375300	9	12555490	12556827	1337	GRMZM2G340933	2	178377119	178378871	1752	75.3
